# Supplementary material for: Comprehensive RNA-Seq profiling to evaluate lactating sheep mammary gland transcriptome
Source: Sci Data. 2016 Jul 5;3:160051. doi: 10.1038/sdata.2016.51 (PMC4932878; doi:10.1038/sdata.2016.51)
Supplement: Supplementary file 1 [file sdata201651-isa1.zip]

Archive with 3 entries (3 files):
- i_Investigation.txt
- s_study_Arranz.txt
- a_assay_Arranz.txt
