# Supplementary material for: Comprehensive RNA-Seq profiling to evaluate lactating sheep mammary gland transcriptome
Source: Sci Data. 2016 Jul 5;3:160051. doi: 10.1038/sdata.2016.51 (PMC4932878; doi:10.1038/sdata.2016.51)
Supplement: Supplementary file 1 [file sdata201651-isa1.zip › i_Investigation.txt]

# Investigation File generated for Scientific Data with Investigation File Authoring Tool version 0.1.0 on 13/06/2016 - This metadata file is CC0
ONTOLOGY SOURCE REFERENCE
Term Source Name	NCBITAXON	UBERON	OBI	ERO
Term Source File	http://data.bioontology.org/ontologies/NCBITAXON	http://data.bioontology.org/ontologies/UBERON	http://data.bioontology.org/ontologies/OBI	http://data.bioontology.org/ontologies/ERO
Term Source Version	2015AA	releases/2014-06-15	2014-08-18	2013-08-02
Term Source Description	National Center for Biotechnology Information (NCBI) Organismal Classification	Uber Anatomy Ontology	Ontology for Biomedical Investigations	Eagle-I Research Resource Ontology
INVESTIGATION
Investigation Identifier
Investigation Title
Investigation Description
Investigation Submission Date
Investigation Public Release Date
INVESTIGATION PUBLICATIONS
Investigation PubMed ID
Investigation Publication DOI
Investigation Publication Author List
Investigation Publication Title
Investigation Publication Status
Investigation Publication Status Term Accession Number
Investigation Publication Status Term Source REF
INVESTIGATION CONTACTS
Investigation Person Last Name
Investigation Person Mid Initials
Investigation Person First Name
Investigation Person Address
Investigation Person Phone
Investigation Person Fax
Investigation Person Email
Investigation Person Affiliation
Investigation Person Roles
Investigation Person Roles Term Accession Number
Investigation Person Roles Term Source REF
STUDY
Study Identifier	10.1038/sdata.2016.51
Study Title	Comprehensive RNA-Seq profiling to evaluate lactating sheep mammary gland transcriptome
Study Submission Date	21/12/2015
Study Public Release Date	05/07/2016
Study Description	http://www.nature.com/articles/sdata201651#abstract
Study File Name	s_study_Arranz.txt
Comment[Subject Keywords]	///;//;//
Comment[Manuscript Licence]	CC BY-4.0
Comment[Experimental Metadata Licence]	CC0
Comment[Supplementary Information File Name]		Supplementary File 1
Comment[Supplementary Information File Type]	x-zip-compressed	pdf
Comment[Supplementary Information File URL]	http://www.nature.com/articles/sdata201651#supplementary-information	http://www.nature.com/articles/sdata201651#supplementary-information
Comment[Data Repository]	Gene Expression Omnibus
Comment[Data Record Accession]	GSE74825
Comment[Data Record URI]	http://www.ncbi.nlm.nih.gov/geo/query/acc.cgi?acc=GSE74825
STUDY DESIGN DESCRIPTORS
Study Design Type	time series design	strain comparison design	transcription profiling design
Study Design Type Term Accession Number	OBI:0500020	OBI:0001464	OBI:0001430
Study Design Type Term Source REF	OBI	OBI	OBI
STUDY PUBLICATIONS
Study PubMed ID	""
Study Publication DOI	doi:10.1038/srep18399
Study Publication Author List	""
Study Publication Title	""
Study Publication Status	published
Study Publication Status Term Accession Number	
Study Publication Status Term Source REF	
STUDY FACTORS
Study Factor Name	breed	lactation day
Study Factor Type	selectively maintained organism	time measurement datum
Study Factor Type Term Accession Number	OBI:0001185	IAO:0000416
Study Factor Type Term Source REF	OBI	OBI
STUDY ASSAYS
Study Assay Measurement Type	transcription profiling assay
Study Assay Measurement Type Term Accession Number	OBI:0000424
Study Assay Measurement Type Term Source REF	OBI
Study Assay Technology Type	RNA sequencing
Study Assay Technology Type Term Accession Number	OBI:0001177
Study Assay Technology Type Term Source REF	OBI
Study Assay Technology Platform	Illumina Hi-Seq 2000
Study Assay File Name	a_assay_Arranz.txt
STUDY PROTOCOLS
Study Protocol Name	Animals and sampling	RNA extraction	RNA sequencing	RNA-Seq data analysis
Study Protocol Type	selection	RNA extraction	RNA sequencing	data transformation
Study Protocol Type Term Accession Number	OBI:0001928	OBI:0666666	OBI:0001177	OBI:0200000
Study Protocol Type Term Source REF	OBI	ERO	OBI	OBI
Study Protocol Description				
Study Protocol URI	""	""	""	""
Study Protocol Version				
Study Protocol Parameters Name	""	""	sequencer	""
Study Protocol Parameters Name Term Accession Number	""	""	""	""
Study Protocol Parameters Name Term Source REF	""	""	""	""
Study Protocol Components Name	""	""	""	""
Study Protocol Components Type	""	""	""	""
Study Protocol Components Type Term Accession Number	""	""	""	""
Study Protocol Components Type Term Source REF	""	""	""	""
STUDY CONTACTS
Study Person Last Name	Suárez-Vega	Gutiérrez-Gil	Klopp	Tosser-Klopp	Arranz
Study Person First Name	Aroa	Beatriz	Christophe	Gwenola	Juan-José
Study Person Mid Initials					
Study Person Email	""	""	""	""	jjarrs@unileon.es
Study Person Phone					
Study Person Fax					
Study Person Address					
Study Person Affiliation	Departamento de Producción Animal, Facultad de Veterinaria, Universidad de León, Campus de Vegazana s/n, León 24071, Spain	Departamento de Producción Animal, Facultad de Veterinaria, Universidad de León, Campus de Vegazana s/n, León 24071, Spain	INRA, Sigenae, UR875 Biométrie et Intelligence Artificielle, BP 52627, Castanet-Tolosan Cedex 31326, France	INRA, UMR1388 GenPhySE (Génétique, Physiologie et Systèmes d’Elevage), Castanet-Tolosan F-31326, France	Departamento de Producción Animal, Facultad de Veterinaria, Universidad de León, Campus de Vegazana s/n, León 24071, Spain
Study Person Roles					
Study Person Roles Term Accession Number					
Study Person Roles Term Source REF					
Comment[Study Person ORCID]				0000-0003-0550-4673	0000-0001-9058-131X
Comment[Funder]					
Comment[FundRef ID]					
Comment[Funder Term Source REF]					
Comment[Grant Identifier]					
