# Supplementary material for: Comprehensive RNA-Seq profiling to evaluate lactating sheep mammary gland transcriptome
Source: Sci Data. 2016 Jul 5;3:160051. doi: 10.1038/sdata.2016.51 (PMC4932878; doi:10.1038/sdata.2016.51)
Supplement: Supplementary file 1 [file sdata201651-isa1.zip › s_study_Arranz.txt]

Source Name	Characteristics[organism]	Term Source REF	Term Accession Number	Characteristics[organism part]	Term Source REF	Term Accession Number	Protocol REF	Sample Name	Factor Value[breed]	Factor Value[lactation day]
University of Leon commerical farm	Ovis aries	NCBITAXON	NCBITaxon:9940	milk	UBERON	UBERON:0001913	Animals and sampling	A03086_D10	Assaf	Day 10
University of Leon commerical farm	Ovis aries	NCBITAXON	NCBITaxon:9940	milk	UBERON	UBERON:0001913	Animals and sampling	A03105_D10	Assaf	Day 10
University of Leon commerical farm	Ovis aries	NCBITAXON	NCBITaxon:9940	milk	UBERON	UBERON:0001913	Animals and sampling	A03927_D10	Assaf	Day 10
University of Leon commerical farm	Ovis aries	NCBITAXON	NCBITaxon:9940	milk	UBERON	UBERON:0001913	Animals and sampling	A74063_D10	Assaf	Day 10
University of Leon commerical farm	Ovis aries	NCBITAXON	NCBITaxon:9940	milk	UBERON	UBERON:0001913	Animals and sampling	C03141_D10	Churra	Day 10
University of Leon commerical farm	Ovis aries	NCBITAXON	NCBITaxon:9940	milk	UBERON	UBERON:0001913	Animals and sampling	C04860_D10	Churra	Day 10
University of Leon commerical farm	Ovis aries	NCBITAXON	NCBITaxon:9940	milk	UBERON	UBERON:0001913	Animals and sampling	C49537_D10	Churra	Day 10
University of Leon commerical farm	Ovis aries	NCBITAXON	NCBITaxon:9940	milk	UBERON	UBERON:0001913	Animals and sampling	C09539_D10	Churra	Day 10
University of Leon commerical farm	Ovis aries	NCBITAXON	NCBITaxon:9940	milk	UBERON	UBERON:0001913	Animals and sampling	A03086_D50	Assaf	Day 50
University of Leon commerical farm	Ovis aries	NCBITAXON	NCBITaxon:9940	milk	UBERON	UBERON:0001913	Animals and sampling	A03105_D50	Assaf	Day 50
University of Leon commerical farm	Ovis aries	NCBITAXON	NCBITaxon:9940	milk	UBERON	UBERON:0001913	Animals and sampling	A03927_D50	Assaf	Day 50
University of Leon commerical farm	Ovis aries	NCBITAXON	NCBITaxon:9940	milk	UBERON	UBERON:0001913	Animals and sampling	A74063_D50	Assaf	Day 50
University of Leon commerical farm	Ovis aries	NCBITAXON	NCBITaxon:9940	milk	UBERON	UBERON:0001913	Animals and sampling	C03141_D50	Churra	Day 50
University of Leon commerical farm	Ovis aries	NCBITAXON	NCBITaxon:9940	milk	UBERON	UBERON:0001913	Animals and sampling	C04860_D50	Churra	Day 50
University of Leon commerical farm	Ovis aries	NCBITAXON	NCBITaxon:9940	milk	UBERON	UBERON:0001913	Animals and sampling	C49537_D50	Churra	Day 50
University of Leon commerical farm	Ovis aries	NCBITAXON	NCBITaxon:9940	milk	UBERON	UBERON:0001913	Animals and sampling	C09539_D50	Churra	Day 50
University of Leon commerical farm	Ovis aries	NCBITAXON	NCBITaxon:9940	milk	UBERON	UBERON:0001913	Animals and sampling	A03105_D120	Assaf	Day 120
University of Leon commerical farm	Ovis aries	NCBITAXON	NCBITaxon:9940	milk	UBERON	UBERON:0001913	Animals and sampling	A03927_D120	Assaf	Day 120
University of Leon commerical farm	Ovis aries	NCBITAXON	NCBITaxon:9940	milk	UBERON	UBERON:0001913	Animals and sampling	A74063_D120	Assaf	Day 120
University of Leon commerical farm	Ovis aries	NCBITAXON	NCBITaxon:9940	milk	UBERON	UBERON:0001913	Animals and sampling	C03141_D120	Churra	Day 120
University of Leon commerical farm	Ovis aries	NCBITAXON	NCBITaxon:9940	milk	UBERON	UBERON:0001913	Animals and sampling	C49537_D120	Churra	Day 120
University of Leon commerical farm	Ovis aries	NCBITAXON	NCBITaxon:9940	milk	UBERON	UBERON:0001913	Animals and sampling	C09539_D120	Churra	Day 120
University of Leon commerical farm	Ovis aries	NCBITAXON	NCBITaxon:9940	milk	UBERON	UBERON:0001913	Animals and sampling	A03086_D150	Assaf	Day 150
University of Leon commerical farm	Ovis aries	NCBITAXON	NCBITaxon:9940	milk	UBERON	UBERON:0001913	Animals and sampling	A03105_D150	Assaf	Day 150
University of Leon commerical farm	Ovis aries	NCBITAXON	NCBITaxon:9940	milk	UBERON	UBERON:0001913	Animals and sampling	A03927_D150	Assaf	Day 150
University of Leon commerical farm	Ovis aries	NCBITAXON	NCBITaxon:9940	milk	UBERON	UBERON:0001913	Animals and sampling	A74063_D150	Assaf	Day 150
University of Leon commerical farm	Ovis aries	NCBITAXON	NCBITaxon:9940	milk	UBERON	UBERON:0001913	Animals and sampling	C03141_D150	Churra	Day 150
University of Leon commerical farm	Ovis aries	NCBITAXON	NCBITaxon:9940	milk	UBERON	UBERON:0001913	Animals and sampling	C04860_D150	Churra	Day 150
University of Leon commerical farm	Ovis aries	NCBITAXON	NCBITaxon:9940	milk	UBERON	UBERON:0001913	Animals and sampling	C49537_D150	Churra	Day 150
University of Leon commerical farm	Ovis aries	NCBITAXON	NCBITaxon:9940	milk	UBERON	UBERON:0001913	Animals and sampling	C09539_D150	Churra	Day 150
