# Supplementary material for: Comprehensive RNA-Seq profiling to evaluate lactating sheep mammary gland transcriptome
Source: Sci Data. 2016 Jul 5;3:160051. doi: 10.1038/sdata.2016.51 (PMC4932878; doi:10.1038/sdata.2016.51)
Supplement: Supplementary file 1 [file sdata201651-isa1.zip › a_assay_Arranz.txt]

Sample Name	Protocol REF	Protocol REF	Parameter Value[sequencer]	Assay Name	Raw Data File	Comment[Data Repository]	Comment[Data Record Accession]	Comment[Data Record URI]	Protocol REF	Derived Data File	Comment[Data Repository]	Comment[Data Record Accession]	Comment[Data Record URI]	Factor Value[breed]	Factor Value[lactation day]
A03086_D10	RNA extraction	RNA sequencing	Illumina Hi-Seq 2000	Sheep Milk Transcriptome_D10	GSM1936059	Gene Expression Omnibus	GSE74825	http://www.ncbi.nlm.nih.gov/geo/query/acc.cgi?acc=GSE74825	RNA-Seq data analysis	GSE74825_Procesed_global_count_genes_milk.csv.gz	Gene Expression Omnibus	GSE74825	http://www.ncbi.nlm.nih.gov/geo/query/acc.cgi?acc=GSE74825	Assaf	Day 10
A03105_D10	RNA extraction	RNA sequencing	Illumina Hi-Seq 2000	Sheep Milk Transcriptome_D10	GSM1936060	Gene Expression Omnibus	GSE74825	http://www.ncbi.nlm.nih.gov/geo/query/acc.cgi?acc=GSE74825	RNA-Seq data analysis	GSE74825_Procesed_global_count_genes_milk.csv.gz	Gene Expression Omnibus	GSE74825	http://www.ncbi.nlm.nih.gov/geo/query/acc.cgi?acc=GSE74825	Assaf	Day 10
A03927_D10	RNA extraction	RNA sequencing	Illumina Hi-Seq 2000	Sheep Milk Transcriptome_D10	GSM1936061	Gene Expression Omnibus	GSE74825	http://www.ncbi.nlm.nih.gov/geo/query/acc.cgi?acc=GSE74825	RNA-Seq data analysis	GSE74825_Procesed_global_count_genes_milk.csv.gz	Gene Expression Omnibus	GSE74825	http://www.ncbi.nlm.nih.gov/geo/query/acc.cgi?acc=GSE74825	Assaf	Day 10
A74063_D10	RNA extraction	RNA sequencing	Illumina Hi-Seq 2000	Sheep Milk Transcriptome_D10	GSM1936062	Gene Expression Omnibus	GSE74825	http://www.ncbi.nlm.nih.gov/geo/query/acc.cgi?acc=GSE74825	RNA-Seq data analysis	GSE74825_Procesed_global_count_genes_milk.csv.gz	Gene Expression Omnibus	GSE74825	http://www.ncbi.nlm.nih.gov/geo/query/acc.cgi?acc=GSE74825	Assaf	Day 10
C03141_D10	RNA extraction	RNA sequencing	Illumina Hi-Seq 2000	Sheep Milk Transcriptome_D10	GSM1936063	Gene Expression Omnibus	GSE74825	http://www.ncbi.nlm.nih.gov/geo/query/acc.cgi?acc=GSE74825	RNA-Seq data analysis	GSE74825_Procesed_global_count_genes_milk.csv.gz	Gene Expression Omnibus	GSE74825	http://www.ncbi.nlm.nih.gov/geo/query/acc.cgi?acc=GSE74825	Churra	Day 10
C04860_D10	RNA extraction	RNA sequencing	Illumina Hi-Seq 2000	Sheep Milk Transcriptome_D10	GSM1936064	Gene Expression Omnibus	GSE74825	http://www.ncbi.nlm.nih.gov/geo/query/acc.cgi?acc=GSE74825	RNA-Seq data analysis	GSE74825_Procesed_global_count_genes_milk.csv.gz	Gene Expression Omnibus	GSE74825	http://www.ncbi.nlm.nih.gov/geo/query/acc.cgi?acc=GSE74825	Churra	Day 10
C49537_D10	RNA extraction	RNA sequencing	Illumina Hi-Seq 2000	Sheep Milk Transcriptome_D10	GSM1936065	Gene Expression Omnibus	GSE74825	http://www.ncbi.nlm.nih.gov/geo/query/acc.cgi?acc=GSE74825	RNA-Seq data analysis	GSE74825_Procesed_global_count_genes_milk.csv.gz	Gene Expression Omnibus	GSE74825	http://www.ncbi.nlm.nih.gov/geo/query/acc.cgi?acc=GSE74825	Churra	Day 10
C09539_D10	RNA extraction	RNA sequencing	Illumina Hi-Seq 2000	Sheep Milk Transcriptome_D10	GSM1936066	Gene Expression Omnibus	GSE74825	http://www.ncbi.nlm.nih.gov/geo/query/acc.cgi?acc=GSE74825	RNA-Seq data analysis	GSE74825_Procesed_global_count_genes_milk.csv.gz	Gene Expression Omnibus	GSE74825	http://www.ncbi.nlm.nih.gov/geo/query/acc.cgi?acc=GSE74825	Churra	Day 10
A03086_D50	RNA extraction	RNA sequencing	Illumina Hi-Seq 2000	Sheep Milk Transcriptome_D50	GSM1936067	Gene Expression Omnibus	GSE74825	http://www.ncbi.nlm.nih.gov/geo/query/acc.cgi?acc=GSE74825	RNA-Seq data analysis	GSE74825_Procesed_global_count_genes_milk.csv.gz	Gene Expression Omnibus	GSE74825	http://www.ncbi.nlm.nih.gov/geo/query/acc.cgi?acc=GSE74825	Assaf	Day 50
A03105_D50	RNA extraction	RNA sequencing	Illumina Hi-Seq 2000	Sheep Milk Transcriptome_D50	GSM1936068	Gene Expression Omnibus	GSE74825	http://www.ncbi.nlm.nih.gov/geo/query/acc.cgi?acc=GSE74825	RNA-Seq data analysis	GSE74825_Procesed_global_count_genes_milk.csv.gz	Gene Expression Omnibus	GSE74825	http://www.ncbi.nlm.nih.gov/geo/query/acc.cgi?acc=GSE74825	Assaf	Day 50
A03927_D50	RNA extraction	RNA sequencing	Illumina Hi-Seq 2000	Sheep Milk Transcriptome_D50	GSM1936069	Gene Expression Omnibus	GSE74825	http://www.ncbi.nlm.nih.gov/geo/query/acc.cgi?acc=GSE74825	RNA-Seq data analysis	GSE74825_Procesed_global_count_genes_milk.csv.gz	Gene Expression Omnibus	GSE74825	http://www.ncbi.nlm.nih.gov/geo/query/acc.cgi?acc=GSE74825	Assaf	Day 50
A74063_D50	RNA extraction	RNA sequencing	Illumina Hi-Seq 2000	Sheep Milk Transcriptome_D50	GSM1936070	Gene Expression Omnibus	GSE74825	http://www.ncbi.nlm.nih.gov/geo/query/acc.cgi?acc=GSE74825	RNA-Seq data analysis	GSE74825_Procesed_global_count_genes_milk.csv.gz	Gene Expression Omnibus	GSE74825	http://www.ncbi.nlm.nih.gov/geo/query/acc.cgi?acc=GSE74825	Assaf	Day 50
C03141_D50	RNA extraction	RNA sequencing	Illumina Hi-Seq 2000	Sheep Milk Transcriptome_D50	GSM1936071	Gene Expression Omnibus	GSE74825	http://www.ncbi.nlm.nih.gov/geo/query/acc.cgi?acc=GSE74825	RNA-Seq data analysis	GSE74825_Procesed_global_count_genes_milk.csv.gz	Gene Expression Omnibus	GSE74825	http://www.ncbi.nlm.nih.gov/geo/query/acc.cgi?acc=GSE74825	Churra	Day 50
C04860_D50	RNA extraction	RNA sequencing	Illumina Hi-Seq 2000	Sheep Milk Transcriptome_D50	GSM1936072	Gene Expression Omnibus	GSE74825	http://www.ncbi.nlm.nih.gov/geo/query/acc.cgi?acc=GSE74825	RNA-Seq data analysis	GSE74825_Procesed_global_count_genes_milk.csv.gz	Gene Expression Omnibus	GSE74825	http://www.ncbi.nlm.nih.gov/geo/query/acc.cgi?acc=GSE74825	Churra	Day 50
C49537_D50	RNA extraction	RNA sequencing	Illumina Hi-Seq 2000	Sheep Milk Transcriptome_D50	GSM1936074	Gene Expression Omnibus	GSE74825	http://www.ncbi.nlm.nih.gov/geo/query/acc.cgi?acc=GSE74825	RNA-Seq data analysis	GSE74825_Procesed_global_count_genes_milk.csv.gz	Gene Expression Omnibus	GSE74825	http://www.ncbi.nlm.nih.gov/geo/query/acc.cgi?acc=GSE74825	Churra	Day 50
C09539_D50	RNA extraction	RNA sequencing	Illumina Hi-Seq 2000	Sheep Milk Transcriptome_D50	GSM1936073	Gene Expression Omnibus	GSE74825	http://www.ncbi.nlm.nih.gov/geo/query/acc.cgi?acc=GSE74825	RNA-Seq data analysis	GSE74825_Procesed_global_count_genes_milk.csv.gz	Gene Expression Omnibus	GSE74825	http://www.ncbi.nlm.nih.gov/geo/query/acc.cgi?acc=GSE74825	Churra	Day 50
A03105_D120	RNA extraction	RNA sequencing	Illumina Hi-Seq 2000	Sheep Milk Transcriptome_D120	GSM1936075	Gene Expression Omnibus	GSE74825	http://www.ncbi.nlm.nih.gov/geo/query/acc.cgi?acc=GSE74825	RNA-Seq data analysis	GSE74825_Procesed_global_count_genes_milk.csv.gz	Gene Expression Omnibus	GSE74825	http://www.ncbi.nlm.nih.gov/geo/query/acc.cgi?acc=GSE74825	Assaf	Day 120
A03927_D120	RNA extraction	RNA sequencing	Illumina Hi-Seq 2000	Sheep Milk Transcriptome_D120	GSM1936076	Gene Expression Omnibus	GSE74825	http://www.ncbi.nlm.nih.gov/geo/query/acc.cgi?acc=GSE74825	RNA-Seq data analysis	GSE74825_Procesed_global_count_genes_milk.csv.gz	Gene Expression Omnibus	GSE74825	http://www.ncbi.nlm.nih.gov/geo/query/acc.cgi?acc=GSE74825	Assaf	Day 120
A74063_D120	RNA extraction	RNA sequencing	Illumina Hi-Seq 2000	Sheep Milk Transcriptome_D120	GSM1936077	Gene Expression Omnibus	GSE74825	http://www.ncbi.nlm.nih.gov/geo/query/acc.cgi?acc=GSE74825	RNA-Seq data analysis	GSE74825_Procesed_global_count_genes_milk.csv.gz	Gene Expression Omnibus	GSE74825	http://www.ncbi.nlm.nih.gov/geo/query/acc.cgi?acc=GSE74825	Assaf	Day 120
C03141_D120	RNA extraction	RNA sequencing	Illumina Hi-Seq 2000	Sheep Milk Transcriptome_D120	GSM1936078	Gene Expression Omnibus	GSE74825	http://www.ncbi.nlm.nih.gov/geo/query/acc.cgi?acc=GSE74825	RNA-Seq data analysis	GSE74825_Procesed_global_count_genes_milk.csv.gz	Gene Expression Omnibus	GSE74825	http://www.ncbi.nlm.nih.gov/geo/query/acc.cgi?acc=GSE74825	Churra	Day 120
C49537_D120	RNA extraction	RNA sequencing	Illumina Hi-Seq 2000	Sheep Milk Transcriptome_D120	GSM1936080	Gene Expression Omnibus	GSE74825	http://www.ncbi.nlm.nih.gov/geo/query/acc.cgi?acc=GSE74825	RNA-Seq data analysis	GSE74825_Procesed_global_count_genes_milk.csv.gz	Gene Expression Omnibus	GSE74825	http://www.ncbi.nlm.nih.gov/geo/query/acc.cgi?acc=GSE74825	Churra	Day 120
C09539_D120	RNA extraction	RNA sequencing	Illumina Hi-Seq 2000	Sheep Milk Transcriptome_D120	GSM1936079	Gene Expression Omnibus	GSE74825	http://www.ncbi.nlm.nih.gov/geo/query/acc.cgi?acc=GSE74825	RNA-Seq data analysis	GSE74825_Procesed_global_count_genes_milk.csv.gz	Gene Expression Omnibus	GSE74825	http://www.ncbi.nlm.nih.gov/geo/query/acc.cgi?acc=GSE74825	Churra	Day 120
A03086_D150	RNA extraction	RNA sequencing	Illumina Hi-Seq 2000	Sheep Milk Transcriptome_D150	GSM1936081	Gene Expression Omnibus	GSE74825	http://www.ncbi.nlm.nih.gov/geo/query/acc.cgi?acc=GSE74825	RNA-Seq data analysis	GSE74825_Procesed_global_count_genes_milk.csv.gz	Gene Expression Omnibus	GSE74825	http://www.ncbi.nlm.nih.gov/geo/query/acc.cgi?acc=GSE74825	Assaf	Day 150
A03105_D150	RNA extraction	RNA sequencing	Illumina Hi-Seq 2000	Sheep Milk Transcriptome_D150	GSM1936082	Gene Expression Omnibus	GSE74825	http://www.ncbi.nlm.nih.gov/geo/query/acc.cgi?acc=GSE74825	RNA-Seq data analysis	GSE74825_Procesed_global_count_genes_milk.csv.gz	Gene Expression Omnibus	GSE74825	http://www.ncbi.nlm.nih.gov/geo/query/acc.cgi?acc=GSE74825	Assaf	Day 150
A03927_D150	RNA extraction	RNA sequencing	Illumina Hi-Seq 2000	Sheep Milk Transcriptome_D150	GSM1936083	Gene Expression Omnibus	GSE74825	http://www.ncbi.nlm.nih.gov/geo/query/acc.cgi?acc=GSE74825	RNA-Seq data analysis	GSE74825_Procesed_global_count_genes_milk.csv.gz	Gene Expression Omnibus	GSE74825	http://www.ncbi.nlm.nih.gov/geo/query/acc.cgi?acc=GSE74825	Assaf	Day 150
A74063_D150	RNA extraction	RNA sequencing	Illumina Hi-Seq 2000	Sheep Milk Transcriptome_D150	GSM1936084	Gene Expression Omnibus	GSE74825	http://www.ncbi.nlm.nih.gov/geo/query/acc.cgi?acc=GSE74825	RNA-Seq data analysis	GSE74825_Procesed_global_count_genes_milk.csv.gz	Gene Expression Omnibus	GSE74825	http://www.ncbi.nlm.nih.gov/geo/query/acc.cgi?acc=GSE74825	Assaf	Day 150
C03141_D150	RNA extraction	RNA sequencing	Illumina Hi-Seq 2000	Sheep Milk Transcriptome_D150	GSM1936085	Gene Expression Omnibus	GSE74825	http://www.ncbi.nlm.nih.gov/geo/query/acc.cgi?acc=GSE74825	RNA-Seq data analysis	GSE74825_Procesed_global_count_genes_milk.csv.gz	Gene Expression Omnibus	GSE74825	http://www.ncbi.nlm.nih.gov/geo/query/acc.cgi?acc=GSE74825	Churra	Day 150
C04860_D150	RNA extraction	RNA sequencing	Illumina Hi-Seq 2000	Sheep Milk Transcriptome_D150	GSM1936086	Gene Expression Omnibus	GSE74825	http://www.ncbi.nlm.nih.gov/geo/query/acc.cgi?acc=GSE74825	RNA-Seq data analysis	GSE74825_Procesed_global_count_genes_milk.csv.gz	Gene Expression Omnibus	GSE74825	http://www.ncbi.nlm.nih.gov/geo/query/acc.cgi?acc=GSE74825	Churra	Day 150
C49537_D150	RNA extraction	RNA sequencing	Illumina Hi-Seq 2000	Sheep Milk Transcriptome_D150	GSM1936088	Gene Expression Omnibus	GSE74825	http://www.ncbi.nlm.nih.gov/geo/query/acc.cgi?acc=GSE74825	RNA-Seq data analysis	GSE74825_Procesed_global_count_genes_milk.csv.gz	Gene Expression Omnibus	GSE74825	http://www.ncbi.nlm.nih.gov/geo/query/acc.cgi?acc=GSE74825	Churra	Day 150
C09539_D150	RNA extraction	RNA sequencing	Illumina Hi-Seq 2000	Sheep Milk Transcriptome_D150	GSM1936087	Gene Expression Omnibus	GSE74825	http://www.ncbi.nlm.nih.gov/geo/query/acc.cgi?acc=GSE74825	RNA-Seq data analysis	GSE74825_Procesed_global_count_genes_milk.csv.gz	Gene Expression Omnibus	GSE74825	http://www.ncbi.nlm.nih.gov/geo/query/acc.cgi?acc=GSE74825	Churra	Day 150
